# Supplementary material for: The Impact of Different Hepatitis B Virus Serological Statuses on the Safety of Different Chemotherapy Regimens in Female Breast Cancer Patients: A Within-Subject Longitudinal Study
Source: Cancers (Basel). 2025 Nov 5;17(21):3574. doi: 10.3390/cancers17213574 (PMC12607424; doi:10.3390/cancers17213574)
Supplement: Supplementary file 1 [file cancers-17-03574-s001.zip]

Archive with 1 entries (1 files):
- cancers-3917536-supplementary.pdf
